# Supplementary material for: Antibiotics from Insect-Associated Actinobacteria
Source: Biology (Basel). 2022 Nov 18;11(11):1676. doi: 10.3390/biology11111676 (PMC9687666; doi:10.3390/biology11111676)
Supplement: Supplementary file 1 [file biology-11-01676-s001.zip]

Archive with 1 entries (1 files):
- biology-2024921-supplementary.pdf
